# Supplementary material for: Plasma methylated GNB4 and Riplet as a novel dual-marker panel for the detection of hepatocellular carcinoma
Source: Epigenetics. 2023 Dec 28;19(1):2299044. doi: 10.1080/15592294.2023.2299044 (PMC10761049; doi:10.1080/15592294.2023.2299044)
Supplement: Supplemental Table S4.xlsx [file KEPI_A_2299044_SM5958.xlsx]

## Sheet: Supplemental Table S4
Supplemental Table S4 Clinical characteristics of 12 pairs of HCC tissues
Characteristic	HCC
Total, n	12
Age, years
Mean ± SD	67 ± 8
Gender
Male	12
Female	0
Hepatitis virus infection
Yes	9
No	3
Cirrhosis
Yes	2
No	10
Child-Pugh class
A/B	12
C	0
CNLC stage
I	10
II	1
III-IV	1
Number of tumor
1	9
≥2	3
Singel tumor size
≤ 3 cm	1
> 3 cm	11
