# Supplementary material for: Plasma methylated GNB4 and Riplet as a novel dual-marker panel for the detection of hepatocellular carcinoma
Source: Epigenetics. 2023 Dec 28;19(1):2299044. doi: 10.1080/15592294.2023.2299044 (PMC10761049; doi:10.1080/15592294.2023.2299044)
Supplement: Supplemental Table S3.xlsx [file KEPI_A_2299044_SM5957.xlsx]

## Sheet: Supplemental Table S3
Supplemental Table S3 Verification of hepatoma-specific of 30 DMCs in TCGA
Probe	Normal	ACC	BLCA	BRCA	CESC	CHOL	COAD	DLBC	ESCA	GBM	HNSC	KICH	KIRC	KIRP	LGG	LIHC	LUAD	LUSC	MESO	OV	PAAD	PCPG	PRAD	READ	SARC	SKCM	STAD	TGCT	THCA	THYM	UCEC	UCS	UVM
cg00922376	0.023461	0.0374995	0.0271938	0.0351754	0.057812	0.180566	0.0965765	0.0312999	0.302499	0.246056	0.023706	0.0652385	0.279113	0.0490721	0.116522	0.43469	0.0569803	0.021505	0.0295124	0.0191872	0.0967109	0.0225935	0.0188671	0.0268233	0.0536336	0.021086	0.377497	0.019487	0.0224063	0.019271	0.0464035	0.0224286	0.0196865
cg01725199	0.0184545	0.0338721	0.0242243	0.102662	0.0309682	0.0422074	0.0184981	0.0653495	0.019351	0.0186049	0.029914	0.0232662	0.0204812	0.0244686	0.0208427	0.249548	0.0289812	0.0187361	0.0188364	0.0176364	0.0203569	0.0209163	0.0201615	0.0177319	0.0258973	0.054465	0.0246382	0.0178559	0.0185001	0.025343	0.0207289	0.0186434	0.0163363
cg02215070	0.022955	0.0142171	0.0501007	0.319676	0.0764385	0.0207336	0.414172	0.0205586	0.084498	0.030083	0.0256596	0.0196403	0.0201227	0.0170557	0.0179646	0.324538	0.130566	0.0300174	0.0205147	0.0508703	0.0206617	0.0146094	0.386541	0.357816	0.0136228	0.0236786	0.168441	0.0149771	0.0246347	0.0240379	0.134262	0.0613063	0.0128493
cg03671191	0.0170787	0.263837	0.0841599	0.0328457	0.0555698	0.0421379	0.13247	0.0218483	0.232071	0.0550358	0.0484956	0.0564391	0.0182105	0.0379401	0.541209	0.349388	0.0512456	0.0392054	0.02143	0.0143347	0.111457	0.0626989	0.0137947	0.0538652	0.0897315	0.0178401	0.224046	0.0792918	0.01566	0.0258058	0.0686613	0.28131	0.0136233
cg06341513	0.0198253	0.0426301	0.111471	0.0894084	0.0357029	0.259225	0.08992	0.373735	0.243461	0.26994	0.130488	0.0926175	0.167378	0.0713074	0.1775	0.305532	0.0744894	0.0450384	0.184245	0.0171439	0.255075	0.0632401	0.021906	0.0546337	0.0787801	0.217829	0.33234	0.0206253	0.0189541	0.0417441	0.0179708	0.0184567	0.121367
cg11723397	0.0174218	0.0268547	0.0315182	0.0992688	0.0591684	0.104314	0.113909	0.103516	0.111951	0.11311	0.0206086	0.0222272	0.0695827	0.0474705	0.130051	0.109661	0.0584806	0.0223	0.0504685	0.0158799	0.0411189	0.0182043	0.055506	0.0561391	0.0368165	0.0420894	0.132986	0.0154728	0.0174748	0.0227368	0.01827	0.0154684	0.0168643
cg11750133	0.0186231	0.0436155	0.0384661	0.112166	0.0532887	0.211203	0.0558026	0.129409	0.0435549	0.0172827	0.026178	0.0184639	0.0588951	0.0421279	0.0187075	0.16621	0.100818	0.0400291	0.0321126	0.0152057	0.045784	0.0338555	0.267025	0.0207044	0.0362866	0.0444397	0.0978711	0.0155923	0.0169502	0.016299	0.0174884	0.0160634	0.0145994
cg12874092	0.0178258	0.0301477	0.408325	0.183331	0.241469	0.0603414	0.350389	0.176268	0.251144	0.0145664	0.15094	0.0548435	0.0118528	0.019989	0.0563004	0.294311	0.0702775	0.0717003	0.0207482	0.0329835	0.135606	0.0195828	0.126849	0.303708	0.0143339	0.0141881	0.358305	0.0162024	0.013415	0.0468725	0.0141077	0.014443	0.0130194
cg16624692	0.0162084	0.0414336	0.209995	0.244956	0.304169	0.344511	0.303293	0.379349	0.298031	0.0116702	0.210818	0.0249888	0.0775539	0.0411648	0.0128763	0.233392	0.174927	0.0432774	0.0771324	0.0107591	0.132545	0.0121413	0.0966461	0.201818	0.0313598	0.0117723	0.340243	0.0127209	0.0121369	0.0225991	0.109247	0.038209	0.0116215
cg17716617	0.02529	0.0257586	0.0267376	0.0201176	0.0298874	0.0209866	0.394366	0.0305122	0.0507668	0.0188092	0.0558181	0.0272395	0.03458	0.0670794	0.021141	0.372031	0.034697	0.0275267	0.0196863	0.0168084	0.0258799	0.0238302	0.0203103	0.442837	0.0512186	0.0198071	0.0705347	0.019095	0.0201271	0.0173832	0.0205317	0.0191797	0.018155
cg17780956	0.0306381	0.0382447	0.150988	0.0436006	0.301535	0.0838557	0.375347	0.0718374	0.201057	0.0252038	0.232785	0.0978111	0.0808862	0.0218667	0.0219364	0.297599	0.0472265	0.0371047	0.0552333	0.0549487	0.0717797	0.0222662	0.0191832	0.369459	0.0679852	0.0655515	0.252066	0.0209766	0.0208146	0.0221314	0.0346231	0.0184941	0.0186983
cg17969084	0.0414822	0.483395	0.130581	0.285581	0.196391	0.458952	0.0506511	0.066585	0.177305	0.0927112	0.277615	0.0288722	0.0684945	0.0927834	0.0857958	0.257353	0.31288	0.217376	0.124806	0.0747673	0.221502	0.109767	0.263882	0.0642886	0.0366212	0.196027	0.261809	0.0460813	0.0554998	0.0855528	0.28549	0.10717	0.0371578
cg19442495	0.0243128	0.0464526	0.0635246	0.249854	0.175181	0.225188	0.332292	0.0332772	0.194735	0.0334136	0.0325734	0.0209996	0.0310219	0.0597221	0.167896	0.325664	0.0924737	0.0281742	0.0292896	0.0138132	0.0844596	0.0312406	0.151444	0.275611	0.0355391	0.0338157	0.256813	0.0164604	0.0158951	0.0162494	0.0248278	0.0152067	0.0174806
cg22260415	0.0151717	0.0171622	0.0172044	0.0177706	0.0199716	0.0340056	0.0192125	0.0238675	0.0175137	0.0167605	0.0153798	0.018552	0.014409	0.0308991	0.0172678	0.0343086	0.0202217	0.0165022	0.0207353	0.0226863	0.0182964	0.0183292	0.0161644	0.0163526	0.0179487	0.0166391	0.0367105	0.0167742	0.0150214	0.0185206	0.0171104	0.0202742	0.0171298
cg22789900	0.0184307	0.167749	0.0731762	0.219887	0.0702255	0.249528	0.0716708	0.0206618	0.060535	0.22799	0.0607239	0.0708972	0.11425	0.0603077	0.321791	0.432525	0.0921379	0.0251004	0.09691	0.012789	0.0489596	0.0394236	0.132831	0.0140864	0.0682447	0.144499	0.120539	0.0122147	0.0233079	0.0196418	0.031895	0.0144221	0.0142919
cg23511613	0.0195575	0.142835	0.101326	0.0827978	0.193985	0.130203	0.267381	0.422529	0.275577	0.334627	0.101964	0.0570803	0.0997899	0.0380802	0.10166	0.214177	0.0662168	0.0348716	0.0707654	0.0172506	0.198036	0.0183572	0.106149	0.11016	0.0725723	0.0357065	0.369234	0.017118	0.0210087	0.0265627	0.0349797	0.0212912	0.0176232
cg23991622	0.0312022	0.0412289	0.390189	0.159966	0.231711	0.0797818	0.450583	0.147242	0.264335	0.0396314	0.125308	0.058411	0.0261224	0.0322799	0.0387444	0.170761	0.0881316	0.0651772	0.0309118	0.0274624	0.105084	0.0296035	0.0936532	0.413426	0.0350016	0.0314028	0.363623	0.0256963	0.0255759	0.0392228	0.027699	0.0291342	0.0250669
cg24217844	0.0144549	0.0143515	0.0156296	0.034167	0.0250769	0.0793377	0.069792	0.363208	0.0707763	0.0363043	0.0277503	0.0393754	0.029738	0.0288295	0.0181227	0.210273	0.0531291	0.0191786	0.0303581	0.0173452	0.0212214	0.0175769	0.0152506	0.0141954	0.0218016	0.0164057	0.134465	0.0146312	0.0151487	0.0168619	0.0193716	0.0143076	0.0166137
cg24280645	0.0173776	0.298307	0.103288	0.0959017	0.173457	0.178116	0.161539	0.293586	0.156104	0.035467	0.132307	0.0270762	0.0189926	0.0473374	0.0398285	0.154754	0.0675728	0.0430719	0.0548618	0.0963456	0.0488993	0.0330829	0.0484103	0.0797618	0.0736698	0.121741	0.187761	0.0176351	0.0150767	0.0162868	0.102431	0.101456	0.0155293
cg00292664	0.0123557	0.0149013	0.013118	0.0119817	0.0138591	0.0195167	0.0143566	0.0126707	0.0131582	0.0141105	0.0135016	0.0125512	0.0110665	0.0194417	0.0256398	0.185495	0.0176074	0.0130122	0.0148501	0.0133857	0.013215	0.0157283	0.0128106	0.0116607	0.0130915	0.014198	0.0242242	0.0135382	0.0134795	0.013258	0.0137608	0.0142545	0.013535
cg01498231	0.0227225	0.221378	0.0877164	0.201777	0.17973	0.099386	0.128265	0.0480443	0.0793547	0.131403	0.129138	0.0273456	0.0280224	0.0652406	0.426377	0.156417	0.137257	0.0576466	0.0169782	0.0171362	0.042041	0.0344084	0.325154	0.0787162	0.118737	0.343159	0.115255	0.0434959	0.0250305	0.0144554	0.293582	0.156088	0.0372453
cg07844931	0.0241131	0.034667	0.138985	0.148398	0.12391	0.13041	0.148418	0.436318	0.159284	0.178717	0.0946074	0.0261851	0.0321037	0.0473741	0.200458	0.318344	0.0687631	0.0781278	0.0406722	0.0233313	0.0623283	0.0362018	0.0333788	0.0589096	0.0946038	0.0711251	0.164889	0.0191958	0.0238864	0.0249497	0.094461	0.0892822	0.0196571
cg13652513	0.0165002	0.0435523	0.20935	0.124803	0.275456	0.104137	0.329011	0.157739	0.209323	0.0138615	0.1512	0.013828	0.0266304	0.0324989	0.0142693	0.0958368	0.187526	0.0743784	0.0250812	0.060197	0.149345	0.0162139	0.18061	0.297896	0.0280457	0.0328233	0.277626	0.0167309	0.0131456	0.0163655	0.226603	0.054495	0.0112597
cg15564428	0.0164843	0.0164134	0.0156181	0.0201799	0.018317	0.0550893	0.0281312	0.0163811	0.0221699	0.021549	0.0195123	0.0146316	0.0157107	0.0349604	0.0162388	0.177896	0.0232604	0.0152452	0.0173142	0.0151001	0.0181632	0.0199241	0.0160654	0.0147412	0.0193764	0.0175999	0.0677762	0.0152031	0.0152667	0.0153281	0.0172837	0.0189577	0.0176572
cg15969216	0.0134127	0.0279683	0.0329426	0.0186726	0.0175992	0.0288391	0.0157315	0.0950717	0.0188756	0.0146492	0.0255602	0.0136197	0.0126586	0.0135524	0.0142719	0.314291	0.0203763	0.0144682	0.0171519	0.017125	0.0143237	0.0135499	0.0144287	0.0112634	0.0167454	0.0283482	0.0350601	0.0151676	0.0131376	0.0148328	0.0167272	0.0170577	0.0148522
cg16579555	0.0137394	0.0556362	0.013185	0.010607	0.0114702	0.0530505	0.0110448	0.0270977	0.0145844	0.0675034	0.0112486	0.0122434	0.00980703	0.0105339	0.300004	0.403971	0.0144073	0.014319	0.011783	0.0108929	0.0187358	0.030288	0.011062	0.0158854	0.0120987	0.0110059	0.0144734	0.0229512	0.0108647	0.012776	0.0138887	0.0164941	0.0104506
cg19927510	0.0152554	0.0132612	0.130377	0.170131	0.0468349	0.129999	0.137217	0.173878	0.113137	0.0149629	0.0234128	0.0295316	0.0146901	0.0179143	0.0137024	0.155824	0.0342743	0.0140992	0.0161854	0.0134171	0.0590135	0.0124659	0.0199671	0.114184	0.017706	0.0528393	0.169732	0.0125722	0.0142323	0.0132641	0.0372826	0.0150323	0.0126191
cg25715328	0.0163424	0.0357257	0.0321258	0.0385844	0.101616	0.0931026	0.141908	0.0896899	0.077297	0.0160337	0.0700442	0.0159743	0.0338977	0.0297065	0.0158791	0.0836718	0.0306669	0.0490191	0.0169293	0.015162	0.0395984	0.019415	0.0162574	0.0523165	0.0196504	0.0186076	0.0990298	0.0158965	0.0155805	0.014724	0.0188531	0.0252652	0.0152887
cg25823419	0.0210086	0.0195341	0.0283386	0.0392814	0.0171329	0.223608	0.176526	0.0331864	0.108423	0.0154289	0.0174454	0.0450419	0.102263	0.0204764	0.0177175	0.340811	0.0428315	0.0198774	0.0202132	0.0143966	0.0633277	0.0181125	0.0220185	0.201469	0.0161366	0.0171037	0.156905	0.0164272	0.0182956	0.018767	0.017593	0.0174689	0.0171046
cg26989291	0.0164514	0.15219	0.109351	0.0433093	0.0170614	0.067456	0.0232022	0.0162569	0.0172034	0.0533955	0.0172509	0.0189423	0.0216845	0.0286656	0.0572432	0.136993	0.0225387	0.0220273	0.0326681	0.0173132	0.020684	0.0283401	0.163622	0.0152136	0.0300247	0.0167864	0.040139	0.0176243	0.0157402	0.0155386	0.0223867	0.0185265	0.0156138
