# Supplementary material for: Plasma methylated GNB4 and Riplet as a novel dual-marker panel for the detection of hepatocellular carcinoma
Source: Epigenetics. 2023 Dec 28;19(1):2299044. doi: 10.1080/15592294.2023.2299044 (PMC10761049; doi:10.1080/15592294.2023.2299044)
Supplement: Supplemental Table S2.xlsx [file KEPI_A_2299044_SM5956.xlsx]

## Sheet: Supplemental Table S2
Supplemental Table S2 The top 30 DMCs with the lowest β values in blood cells
Gene	β of WBC
VIM	0.00153328
SLC35D3	0.00195175
GALNT12	0.00196049
cg22260415	0.00231214
cg11723397	0.00235634
SPOCK2	0.00241396
DNM2	0.00251979
PRDM2	0.00253939
SLC8A3	0.00264595
TEPP	0.00279209
cg11750133	0.00287199
CHST2	0.00287845
SNX32	0.00304041
GNB4	0.00306382
cg24280645	0.00312626
LRRC10B	0.0032386
SLC25A39	0.0032728
MIXL1	0.00336316
TSC22D1	0.0034241
HK1	0.00344004
KIAA1522	0.00347654
MAP9	0.00354856
VIM	0.00363397
FAM55C	0.0037107
ZNF426	0.00375909
cg17969084	0.00385607
RNF135	0.0038675
AKR1B1	0.00388464
NCRNA00085	0.0040014
FOXI3	0.00409488
