# Supplementary material for: Plasma methylated GNB4 and Riplet as a novel dual-marker panel for the detection of hepatocellular carcinoma
Source: Epigenetics. 2023 Dec 28;19(1):2299044. doi: 10.1080/15592294.2023.2299044 (PMC10761049; doi:10.1080/15592294.2023.2299044)
Supplement: Supplemental Table S5.xlsx [file KEPI_A_2299044_SM5955.xlsx]

## Sheet: Supplemental Table S5
Supplemental Table S5 Clinical characteristics of participants in tissue validation
Characteristic	HCC	CLD	WBC
Total, n	32	32	32
Age, years
Mean ± SD	59 ± 8	50 ± 12	32 ± 10
Gender
Male	27	20	19
Female	5	12	13
Hepatitis virus infection
Yes	32	30
No	0	2
Cirrhosis
Yes	32	22
No	0	10
CNLC stage
I	4
II	11
III-IV	17
