# Supplementary material for: Plasma methylated GNB4 and Riplet as a novel dual-marker panel for the detection of hepatocellular carcinoma
Source: Epigenetics. 2023 Dec 28;19(1):2299044. doi: 10.1080/15592294.2023.2299044 (PMC10761049; doi:10.1080/15592294.2023.2299044)
Supplement: Supplemental Table S1.xlsx [file KEPI_A_2299044_SM5954.xlsx]

## Sheet: Supplemental Table S1
Supplemental Table S1 Intersection DMCs in TCGA and GEO databases
Probe	Gene
cg00002719	C1orf114
cg00008488	cg00008488
cg00018024	NKX6-2
cg00020622	cg00020622
cg00036011	HIST1H3G
cg00117172	RUNX3
cg00121634	LRRC34
cg00143045	RPRM
cg00158789	TBX4
cg00169412	cg00169412
cg00187933	IDUA
cg00193963	WIPF3
cg00251405	KIAA1522
cg00266286	NPR3
cg00292664	HK1
cg00304520	cg00304520
cg00338735	RASL11B
cg00365499	SRPK2
cg00366850	SIX2
cg00404838	cg00404838
cg00408906	cg00408906
cg00436476	HIST1H4F
cg00501628	LDHB
cg00506866	RRM2
cg00512171	cg00512171
cg00527440	THAP4
cg00563873	cg00563873
cg00573330	ZNF141
cg00577935	APC
cg00584713	VASH2
cg00586817	cg00586817
cg00603871	SPATA13
cg00626110	NKX6-2
cg00651523	ZSCAN23
cg00656387	ENTPD3
cg00689492	MAEA
cg00701692	NKX6-2
cg00702638	KIF15
cg00723271	PPP2R5C
cg00735923	CFTR
cg00753478	LDHB
cg00811132	CLDN5
cg00866399	EMX1
cg00894757	CLDN11
cg00896540	FABP5
cg00909646	cg00909646
cg00910518	cg00910518
cg00914041	cg00914041
cg00922376	PRDM2
cg00970396	cg00970396
cg00982136	CLK1
cg01012280	cg01012280
cg01024168	MIR196B
cg01076997	ELFN2
cg01108118	IRF4
cg01112965	CATSPERG
cg01148781	OSR2
cg01169726	DLX5
cg01204606	cg01204606
cg01235000	CPLX2
cg01246835	cg01246835
cg01323148	NRP2
cg01348293	cg01348293
cg01351041	SLC25A36
cg01370541	cg01370541
cg01410472	CRISPLD1
cg01419831	cg01419831
cg01490894	cg01490894
cg01498231	SPOCK2
cg01504555	SYCE1L
cg01528052	cg01528052
cg01541645	cg01541645
cg01541814	RNF135
cg01553209	cg01553209
cg01556502	cg01556502
cg01558212	cg01558212
cg01563704	HIST1H3G
cg01566592	RIMS2
cg01580934	SRPK2
cg01581084	OSR2
cg01597066	SPHK2
cg01626326	cg01626326
cg01645753	CPEB1
cg01680010	cg01680010
cg01725199	GALNT12
cg01759597	DLX6AS
cg01824969	cg01824969
cg01869243	ECEL1
cg01939477	MIR129-2
cg01942845	RNU5E
cg01946760	N4BP3
cg01949993	LAMC2
cg01959730	cg01959730
cg01961752	TTLL10
cg01981187	LIPE
cg02012576	cg02012576
cg02017450	cg02017450
cg02019774	cg02019774
cg02038168	cg02038168
cg02139871	cg02139871
cg02147764	SIX3
cg02161084	CD276
cg02215070	AKR1B1
cg02314201	cg02314201
cg02320543	cg02320543
cg02320862	2022-09-09
cg02326058	cg02326058
cg02328010	RYR2
cg02330121	SLC35F1
cg02373152	PAQR8
cg02408775	HDAC7
cg02410754	cg02410754
cg02413594	cg02413594
cg02466113	CDKL2
cg02466815	HOXD1
cg02490708	cg02490708
cg02503159	cg02503159
cg02527372	MT1F
cg02530022	DLX6AS
cg02553663	SECTM1
cg02566978	CSK
cg02583309	SPHK2
cg02598441	LOC146880
cg02602541	C5orf49
cg02607683	cg02607683
cg02612963	ZNF483
cg02630214	cg02630214
cg02630553	FOXB1
cg02636041	RASGEF1A
cg02659086	GSTP1
cg02659794	LDHB
cg02684104	FLOT1
cg02728595	cg02728595
cg02743713	cg02743713
cg02758766	cg02758766
cg02769145	cg02769145
cg02776659	C21orf57
cg02823783	DNAH10
cg02831587	FAR1
cg02858118	CELSR3
cg02859111	VASH2
cg02864844	cg02864844
cg02884239	2022-09-09
cg02909688	cg02909688
cg02909711	LRRC36
cg02919936	PRDM14
cg02970836	cg02970836
cg02971481	SPRED3
cg02982793	CCDC65
cg02991469	ZFP64
cg03020554	cg03020554
cg03045831	PTPN13
cg03070194	GSTM2
cg03105222	TSPYL3
cg03157027	OSR2
cg03200052	SUSD4
cg03217795	PRKCB
cg03220633	FAM172A
cg03222323	TBX4
cg03234186	ZNF154
cg03252986	ZNF805
cg03257341	WNT1
cg03257575	cg03257575
cg03383268	TNS1
cg03455458	VASH2
cg03465028	KLF13
cg03468349	ACP1
cg03509671	FAM55C
cg03562044	EPHX3
cg03583016	FLJ32063
cg03585419	MYADM
cg03586379	SLC25A36
cg03604840	EIF4E3
cg03612747	cg03612747
cg03655683	OTX1
cg03667968	APC
cg03671191	NCRNA00085
cg03673965	NR2E1
cg03698009	HOXA9
cg03747309	TRAP1
cg03757145	CDKL2
cg03761746	HIST1H1D
cg03766620	cg03766620
cg03776464	EPHA4
cg03780851	GRHL2
cg03814610	FAM13A
cg03814644	C6orf176
cg03819783	cg03819783
cg03884132	GREM1
cg03900492	PTPRN2
cg03905847	NKX6-2
cg03912954	CACNA1B
cg03947979	cg03947979
cg04012924	FAR1
cg04034767	GRASP
cg04035559	HK1
cg04088697	DLX6AS
cg04100696	DKK3
cg04140862	SLC8A3
cg04148762	ATP2B4
cg04167595	cg04167595
cg04199473	STRN3
cg04218899	LAMC2
cg04241582	MAT2B
cg04285443	HIST1H2AI
cg04290510	CDKN3
cg04291025	RPLP1
cg04318704	ZNF702P
cg04354474	LDHB
cg04362586	cg04362586
cg04370314	cg04370314
cg04380519	LIMD2
cg04395369	LPAR2
cg04399751	DNM3
cg04537567	cg04537567
cg04553707	cg04553707
cg04569837	cg04569837
cg04613777	cg04613777
cg04632069	SPRY4
cg04673590	HOXA1
cg04704193	HIST1H3G
cg04728296	CPE
cg04779720	NPPB
cg04781584	PPFIA3
cg04793813	MT1E
cg04819760	cg04819760
cg04822748	HOXA11AS
cg04823311	TRIL
cg04832767	DLX6AS
cg04890560	cg04890560
cg04892391	ALDH1L2
cg04907523	VASH2
cg04927502	SV2A
cg04935109	RTP4
cg04981611	KCNK12
cg04994773	KIAA1324
cg05020604	ZNF529
cg05021743	C2CD4D
cg05027336	MIR196B
cg05040544	EFNB2
cg05044134	VWA3B
cg05068987	MAST1
cg05099508	SPAG6
cg05119831	PTPRN2
cg05159188	HIST1H4F
cg05184938	2022-09-09
cg05228359	cg05228359
cg05237485	cg05237485
cg05238517	PDGFD
cg05250768	MIR196B
cg05268155	SPATA13
cg05346841	PRDM2
cg05379541	cg05379541
cg05416911	C1S
cg05482973	C5orf52
cg05490659	HOXA10
cg05545132	cg05545132
cg05576262	cg05576262
cg05578357	LDHB
cg05600740	B4GALNT1
cg05649922	ARID1A
cg05661282	ZNF154
cg05684891	DAB2IP
cg05696706	PLEC1
cg05736987	REM2
cg05739287	cg05739287
cg05751100	cg05751100
cg05766140	IRF4
cg05767159	cg05767159
cg05777976	IGF2AS
cg05885410	cg05885410
cg05924540	C4orf49
cg05929019	LAMC2
cg05945661	cg05945661
cg05947699	CPEB4
cg05959459	cg05959459
cg05971966	PTGER4
cg06014958	cg06014958
cg06034127	SPATA13
cg06043419	RASGRF2
cg06073471	FAM55C
cg06081199	CFTR
cg06122871	cg06122871
cg06152533	LRRN1
cg06158650	TBX15
cg06188229	MIXL1
cg06198398	KATNAL2
cg06211724	LAMC2
cg06215569	ALX3
cg06232130	cg06232130
cg06302025	BHLHB9
cg06315607	CLDN5
cg06341513	LRRC10B
cg06371502	cg06371502
cg06374079	cg06374079
cg06382344	TBR1
cg06457357	KLF8
cg06470822	cg06470822
cg06475764	NETO2
cg06498720	EMX1
cg06531379	cg06531379
cg06537894	MAST1
cg06544111	EVX1
cg06549874	cg06549874
cg06581175	DLX6AS
cg06611810	cg06611810
cg06622528	cg06622528
cg06660530	MIR124-3
cg06733794	TACC2
cg06750832	KCNA3
cg06784108	EFNB2
cg06818532	BBX
cg06818605	ZNF783
cg06818710	ZSCAN23
cg06848185	2022-09-09
cg06864853	AKR1B1
cg06893138	HIST3H2BB
cg06896987	cg06896987
cg06899530	ILDR2
cg06943667	DKK3
cg06963053	NEUROD1
cg06966660	TACC2
cg06991484	cg06991484
cg07031551	ARAP1
cg07083464	HOXA13
cg07095997	SIX4
cg07104209	EVX1
cg07104660	cg07104660
cg07124372	SMAD6
cg07230107	CNIH3
cg07267845	PTPRN2
cg07342258	cg07342258
cg07347092	DNAH10
cg07352345	ARL10
cg07354506	CXXC5
cg07406191	ZIC4
cg07435294	OVOL1
cg07484354	SOX30
cg07495363	BOLL
cg07511934	ANKRD11
cg07528613	ZNF701
cg07537095	cg07537095
cg07610192	PTPN18
cg07611000	EHBP1L1
cg07614018	CRTC1
cg07622404	FAM55C
cg07638650	RASGEF1A
cg07655045	FLJ26850
cg07671858	SYNPO2L
cg07689503	MTHFD2
cg07696033	ALX4
cg07706362	ZNF91
cg07748540	PDGFD
cg07782886	PIGV
cg07783282	USP44
cg07844931	TEPP
cg07856521	CALN1
cg07869763	LDHB
cg07876898	CCDC65
cg07877431	cg07877431
cg07878486	ZNF132
cg07900968	ZFP82
cg07922007	cg07922007
cg08034379	WDR69
cg08038219	cg08038219
cg08042316	cg08042316
cg08094175	cg08094175
cg08100565	SLC25A36
cg08154437	CPAMD8
cg08160350	IDUA
cg08167706	AKR1B1
cg08196842	C14orf50
cg08226111	INSM2
cg08279008	POLR1A
cg08282819	IL21R
cg08296831	OVOL1
cg08350776	cg08350776
cg08406370	PRKCB
cg08427717	ICAM1
cg08444220	NKX6-2
cg08498156	cg08498156
cg08503393	C8orf41
cg08519853	INPP4B
cg08522426	cg08522426
cg08571859	APC
cg08572734	cg08572734
cg08580254	RARA
cg08599259	POU3F1
cg08601673	SLC9A3R2
cg08668790	ZNF154
cg08708961	PSEN2
cg08772752	COL7A1
cg08813349	cg08813349
cg08815340	cg08815340
cg08835113	DLX5
cg08844848	LRRN1
cg08862890	DOCK2
cg08887153	cg08887153
cg08901901	cg08901901
cg08904363	NAPEPLD
cg08917795	MT1X
cg08942939	TBX15
cg08949408	C1QL3
cg08977639	cg08977639
cg08990497	KCTD12
cg09036612	ST8SIA3
cg09059319	cg09059319
cg09071155	EVX1
cg09092054	CLDN5
cg09118312	LDHB
cg09188099	cg09188099
cg09195491	KLF8
cg09226786	DLX6AS
cg09232478	cg09232478
cg09240763	cg09240763
cg09260089	NKX6-2
cg09260773	TBX15
cg09263407	ZNF611
cg09270675	DST
cg09349604	cg09349604
cg09398550	FAM19A1
cg09420439	HOXA1
cg09461837	SDK1
cg09524946	cg09524946
cg09548780	TNS1
cg09567674	PKD2L2
cg09570682	cg09570682
cg09626894	CFTR
cg09667303	cg09667303
cg09682330	ZSCAN23
cg09710740	L3MBTL3
cg09723833	cg09723833
cg09762252	CALN1
cg09765994	PRDM2
cg09768093	ZBTB8B
cg09791621	cg09791621
cg09802835	PHOX2A
cg09811317	RNF135
cg09831026	cg09831026
cg09831553	LAMA5
cg09894698	ASCL2
cg09938227	C1orf61
cg09938462	2022-09-05
cg09957386	AKR1B1
cg09987651	cg09987651
cg09992116	HK1
cg10013716	GNB4
cg10119082	ARPC1B
cg10143811	LMO3
cg10178203	CMBL
cg10276667	RSPH4A
cg10344081	CDKL2
cg10376598	LPAR2
cg10397765	SIX1
cg10482632	CSRP1
cg10487221	CDH4
cg10504000	CD81
cg10511618	NEUROG2
cg10555583	cg10555583
cg10623840	FAM43A
cg10638657	HIST1H1D
cg10648139	NRP2
cg10648670	cg10648670
cg10662093	PPP1R14A
cg10717691	cg10717691
cg10723962	HIST1H4F
cg10725547	cg10725547
cg10794285	DSC3
cg10797920	TPD52L2
cg10799055	cg10799055
cg10896862	MPZ
cg10979436	cg10979436
cg10997718	TBR1
cg11009596	AURKB
cg11066033	THAP4
cg11097541	cg11097541
cg11163901	NKX6-2
cg11173146	EFNB2
cg11203397	cg11203397
cg11248896	cg11248896
cg11271605	STEAP4
cg11294513	ZNF154
cg11324832	SOX2OT
cg11331678	PLTP
cg11362010	SOX2OT
cg11373604	ASCL2
cg11376305	SPHK2
cg11398523	FUZ
cg11432630	TFR2
cg11472279	CUGBP2
cg11481534	DSE
cg11485595	NPR3
cg11500797	DLX5
cg11502555	cg11502555
cg11509907	ARL4C
cg11560280	cg11560280
cg11564981	NRN1
cg11591325	F2R
cg11592613	TAF4B
cg11595545	KCNA3
cg11613015	APC
cg11667020	NKX2-4
cg11706983	cg11706983
cg11716665	SLC6A7
cg11721803	COL2A1
cg11723397	cg11723397
cg11731890	HIST1H3G
cg11741189	cg11741189
cg11750133	cg11750133
cg11760700	HIST1H3B
cg11767984	ZNF788
cg11779440	cg11779440
cg11781389	GLB1L2
cg11803278	PTPRN2
cg11804775	PBX4
cg11805669	cg11805669
cg11856078	cg11856078
cg11856334	cg11856334
cg11859584	NFIC
cg11862731	FAM43A
cg11880855	C1QL3
cg11898347	SRY
cg11957331	TMEM145
cg11988036	cg11988036
cg12019773	ZFP30
cg12053155	EFNB2
cg12078320	cg12078320
cg12109291	cg12109291
cg12109566	HLA-L
cg12136608	LRRN1
cg12138678	EPSTI1
cg12151124	ICAM1
cg12169977	HIST1H2BE
cg12172441	cg12172441
cg12177220	DLEC1
cg12206199	LOC375196
cg12212657	LRRN1
cg12220691	cg12220691
cg12260798	HIST1H4F
cg12304520	PCDHGA4
cg12356890	CUGBP2
cg12358524	LRRC34
cg12376086	cg12376086
cg12382153	ALDH1A2
cg12425861	PACS2
cg12435415	cg12435415
cg12449366	C6orf174
cg12457909	LOC646999
cg12477533	VWA3B
cg12506930	ZNF154
cg12521167	MAZ
cg12534216	cg12534216
cg12610887	WDR16
cg12637869	ILDR1
cg12643732	TPPP
cg12678006	MIR92B
cg12684209	IRF4
cg12710800	cg12710800
cg12741420	IRF4
cg12780678	PXDN
cg12783819	2022-09-09
cg12833207	STEAP4
cg12836959	cg12836959
cg12840719	CDKN2A
cg12855166	MYO1D
cg12874092	VIM
cg12910175	ALDH1L2
cg12930714	NFATC4
cg12973941	NKX3-2
cg12985929	2022-09-09
cg13007843	cg13007843
cg13009608	TPD52
cg13037245	LOC100130987
cg13052034	SGIP1
cg13056495	AKR1B1
cg13079333	COL20A1
cg13080379	TBX15
cg13176741	cg13176741
cg13204512	RNF135
cg13248778	cg13248778
cg13251269	GPR85
cg13304665	ZNF280B
cg13352836	TRIM72
cg13386351	WDR16
cg13408344	KLF13
cg13409248	ENTPD3
cg13476854	cg13476854
cg13525197	ZSCAN23
cg13556491	LPAR2
cg13564825	PPP1R14A
cg13623495	cg13623495
cg13634602	SALL3
cg13652513	SLC8A3
cg13655674	TBX15
cg13665266	LDHB
cg13674174	cg13674174
cg13807970	ZEB2
cg13838634	HSPA1A
cg13845094	cg13845094
cg13866577	PDE4B
cg13878010	ADCY5
cg13880779	NKX2-4
cg13888593	C2orf81
cg13891181	cg13891181
cg13930261	cg13930261
cg13936452	cg13936452
cg13938881	cg13938881
cg13960084	CACNA1B
cg13962212	cg13962212
cg13974773	cg13974773
cg13997864	ITPRIPL1
cg14011639	PCDHGA4
cg14022137	ULBP1
cg14024461	HIST3H2A
cg14038391	cg14038391
cg14123923	POU4F1
cg14189782	EHBP1L1
cg14204462	cg14204462
cg14209005	LDHB
cg14249876	AEBP1
cg14250130	PFKP
cg14263942	CDKL2
cg14273822	HIST1H3G
cg14290616	FAM83F
cg14310034	BMP4
cg14320054	cg14320054
cg14411266	SLC8A1
cg14471364	cg14471364
cg14493920	cg14493920
cg14497172	HIST2H2BF
cg14511739	APC
cg14539393	C14orf162
cg14547644	ZSCAN23
cg14570307	ZNF783
cg14605874	cg14605874
cg14615784	GPR150
cg14641764	ABR
cg14657277	cg14657277
cg14657834	cg14657834
cg14667837	ZNF430
cg14776962	HIST1H2BH
cg14808890	HIST1H2BH
cg14857764	cg14857764
cg14873600	cg14873600
cg14888916	cg14888916
cg14899716	RIMKLA
cg14931854	cg14931854
cg14932016	ACTN2
cg14979301	cg14979301
cg14988503	CDKL2
cg15002294	ZIC1
cg15015892	C2CD4D
cg15044248	2022-09-09
cg15080119	HIST1H2BH
cg15105703	DUOX1
cg15107368	cg15107368
cg15147516	MIXL1
cg15212266	ALPL
cg15245095	SYT1
cg15258416	RNF135
cg15339231	DLX5
cg15364131	C22orf24
cg15375239	SPINT2
cg15384598	JPH4
cg15386964	HIST1H2BH
cg15415545	GIYD1
cg15425541	cg15425541
cg15467646	LDLRAD2
cg15553598	ARL10
cg15554898	FAM55C
cg15564428	FAM55C
cg15579650	GPRASP1
cg15607538	cg15607538
cg15618797	cg15618797
cg15659132	cg15659132
cg15665833	cg15665833
cg15684724	cg15684724
cg15689967	HIST1H1D
cg15746253	KCNQ3
cg15766075	ANKMY1
cg15802091	HSPA2
cg15845792	cg15845792
cg15904523	ZNF233
cg15969216	TSC22D1
cg15991309	SECTM1
cg16008609	VASH2
cg16038003	HOXA11AS
cg16042259	cg16042259
cg16066219	ACSL5
cg16099023	cg16099023
cg16132520	AKR1B1
cg16136262	cg16136262
cg16182707	ALDH1L2
cg16215422	cg16215422
cg16258337	cg16258337
cg16306898	C1orf70
cg16315928	MICAL1
cg16327891	EPSTI1
cg16349876	FLJ26850
cg16405026	cg16405026
cg16420756	cg16420756
cg16435779	GRHL2
cg16463745	MAT2B
cg16489586	ATL1
cg16518772	MAZ
cg16546016	C4orf31
cg16556145	CLDN10
cg16558432	LOC728392
cg16562275	cg16562275
cg16579555	RNF135
cg16601494	C1orf70
cg16608407	HOXA11AS
cg16624692	SNX32
cg16636355	cg16636355
cg16640855	NEUROD1
cg16655905	SPINT2
cg16732469	ZFP3
cg16734164	cg16734164
cg16744438	DDX6
cg16746576	OSR2
cg16761390	cg16761390
cg16779463	2022-09-09
cg16857858	HOXA10
cg16880856	FABP5L3
cg16902385	ST8SIA3
cg16915821	DKK3
cg16980360	RNF135
cg16994506	CCND2
cg17001399	SIX4
cg17011276	PCDHGA4
cg17014785	ANKRD45
cg17039391	DKK3
cg17069396	EBF4
cg17078427	CLDN11
cg17099397	VAV3
cg17101450	cg17101450
cg17160382	GJA1
cg17172980	MFI2
cg17178280	MGA
cg17199800	DLX6AS
cg17228900	IRF4
cg17237506	ZPBP
cg17242608	ZIC2
cg17246382	DNAJA4
cg17265380	MIR155HG
cg17297071	MIR155HG
cg17301902	GNA14
cg17306261	C14orf50
cg17315500	cg17315500
cg17329249	MAT2B
cg17353354	POFUT2
cg17368254	USP44
cg17373442	CHST2
cg17384056	cg17384056
cg17402060	cg17402060
cg17408789	cg17408789
cg17429382	MATK
cg17476026	EPHX3
cg17495130	HOXD13
cg17503995	SPATA13
cg17545346	cg17545346
cg17567560	INA
cg17569842	RGS12
cg17577122	CLDN5
cg17610800	EVX1
cg17616554	CFTR
cg17675852	cg17675852
cg17716617	KIAA1522
cg17718302	HIST1H3J
cg17736443	HIST1H2AJ
cg17737146	LRRC34
cg17761743	cg17761743
cg17775989	NTF3
cg17780956	MAP9
cg17853850	VASH2
cg17857974	PCDHGA4
cg17930034	C14orf50
cg17942121	SIM1
cg17957186	POU4F1
cg17960926	cg17960926
cg17968795	C2orf55
cg17969084	cg17969084
cg17975443	TBX4
cg18016181	FOXD4
cg18016826	NSD1
cg18020955	cg18020955
cg18028711	TSC22D1
cg18055610	cg18055610
cg18103859	cg18103859
cg18113602	CMTM6
cg18118033	cg18118033
cg18202336	IGF1R
cg18245160	cg18245160
cg18254850	DSE
cg18266647	BHLHB9
cg18306943	ENTPD3
cg18331004	cg18331004
cg18349835	VIPR2
cg18416881	AKR1B1
cg18429863	KCNB2
cg18470455	BHLHB9
cg18476530	LOC100130987
cg18484034	cg18484034
cg18514820	VIM
cg18623980	cg18623980
cg18673954	INA
cg18700572	cg18700572
cg18712199	C14orf23
cg18714469	MTHFS
cg18732064	REM2
cg18736063	NKX2-4
cg18756179	FLJ26850
cg18765906	NID1
cg18771357	EFNB2
cg18774195	SLC7A14
cg18787478	cg18787478
cg18794404	cg18794404
cg18868622	cg18868622
cg18912855	PACS2
cg18944010	TBX15
cg18947951	cg18947951
cg18952647	BNC1
cg18978493	HOXA11AS
cg19038540	S1PR1
cg19046725	LEPREL1
cg19116429	cg19116429
cg19135706	RAB3C
cg19162768	cg19162768
cg19227719	cg19227719
cg19247350	HIST1H2BH
cg19250790	GNG7
cg19250799	cg19250799
cg19255477	LOC100132111
cg19269426	GGPS1
cg19273773	NAPEPLD
cg19288904	cg19288904
cg19300924	cg19300924
cg19302722	cg19302722
cg19306047	LPAR2
cg19321991	VASH2
cg19337852	SPINT2
cg19351026	cg19351026
cg19355186	cg19355186
cg19380001	DMRTA2
cg19385331	cg19385331
cg19426944	COL2A1
cg19442495	CHST2
cg19451673	COL2A1
cg19497031	POU4F1
cg19499452	PACS2
cg19544662	FOXI3
cg19554255	2022-09-09
cg19585816	ANK1
cg19595012	PRDM8
cg19597776	TCF4
cg19641570	FARP1
cg19665362	CPEB1
cg19665644	RASSF10
cg19698668	ZNF783
cg19702779	LIN28B
cg19741167	POLR1A
cg19746780	cg19746780
cg19761115	ZNF354C
cg19763319	FUZ
cg19763461	cg19763461
cg19763809	VWA3B
cg19774478	SLCO4C1
cg19776201	ZNF132
cg19788429	CHST2
cg19814934	cg19814934
cg19865133	MLF1
cg19927510	DNM2
cg19928423	MLL5
cg19974428	TMEM130
cg20011402	ST8SIA6
cg20012915	CYB5R2
cg20019019	GPR85
cg20083730	MT1E
cg20111118	ARHGAP10
cg20127191	cg20127191
cg20132273	FNDC3A
cg20142271	PRDM8
cg20150591	SDK1
cg20162652	IRAK3
cg20172627	cg20172627
cg20182358	MLF1
cg20218460	LRRFIP1
cg20232986	cg20232986
cg20241256	ZDBF2
cg20245757	cg20245757
cg20255775	COL2A1
cg20256245	NEFH
cg20268893	NCK2
cg20275889	cg20275889
cg20284629	cg20284629
cg20297199	BMP4
cg20307302	cg20307302
cg20315124	cg20315124
cg20319091	VIM
cg20335425	S100A8
cg20384898	GMDS
cg20431250	NR2E1
cg20435725	cg20435725
cg20486569	CLDN5
cg20517697	C14orf43
cg20523092	NFATC1
cg20534596	ARMC4
cg20555674	ARL5C
cg20574436	BCL11B
cg20633020	cg20633020
cg20657674	cg20657674
cg20703729	DLX6AS
cg20743280	ZNF521
cg20884887	cg20884887
cg20918243	RASSF10
cg20945738	TNFSF13B
cg20961469	cg20961469
cg20971220	FLJ26850
cg20973347	DKK3
cg20980783	cg20980783
cg21031345	cg21031345
cg21038156	VIPR2
cg21079345	AKR1B1
cg21085190	HIST1H1D
cg21100077	cg21100077
cg21107197	ATL1
cg21107549	cg21107549
cg21148362	cg21148362
cg21165064	cg21165064
cg21176475	LRRC43
cg21183523	ZNF521
cg21185289	TLX2
cg21185686	PCDHGA4
cg21195185	CDKL2
cg21210224	cg21210224
cg21227610	STEAP4
cg21252914	KCNS2
cg21263567	cg21263567
cg21272465	LOC151174
cg21301805	cg21301805
cg21347053	GMDS
cg21356535	NHEG1
cg21384402	INA
cg21389394	FAM55C
cg21404045	cg21404045
cg21425842	HIST1H4F
cg21447550	SUSD4
cg21461649	CFTR
cg21481275	cg21481275
cg21486944	ZSCAN23
cg21529533	HLA-G
cg21572621	TRIL
cg21583226	GALNT14
cg21614408	PAQR8
cg21620778	WIPF1
cg21663122	HIST1H2BH
cg21698310	PPP1R9B
cg21768294	SEMA4B
cg21790626	ZNF154
cg21825027	ACP1
cg21863499	PIGV
cg21875802	cg21875802
cg21878859	PCSK1
cg21889472	cg21889472
cg21890726	cg21890726
cg21951457	TACC2
cg21968580	DNAJB4
cg21985631	cg21985631
cg21990144	CLK1
cg21996227	SEMA4A
cg22035501	APC
cg22053904	HLA-L
cg22160000	BEST4
cg22260415	cg22260415
cg22273939	LOC284798
cg22321089	cg22321089
cg22346461	LAMC2
cg22348673	TRIL
cg22352818	cg22352818
cg22373181	TMEM178
cg22378919	TBX15
cg22418737	cg22418737
cg22471255	cg22471255
cg22488158	WDR63
cg22524657	cg22524657
cg22538054	USP44
cg22592142	DUOXA2
cg22592475	PIK3R1
cg22604316	cg22604316
cg22702772	CELSR3
cg22723502	HIST1H4F
cg22727641	FBXO43
cg22774088	JSRP1
cg22789900	MIXL1
cg22792646	INSC
cg22806907	PLEKHH3
cg22839075	SYN2
cg22943762	SIX4
cg22963915	MATK
cg23003534	INA
cg23010538	FAM5C
cg23021477	cg23021477
cg23052568	cg23052568
cg23161999	cg23161999
cg23173466	MAX
cg23187653	PCSK1
cg23194354	SDK1
cg23216292	ZNF85
cg23262036	cg23262036
cg23274680	cg23274680
cg23307385	FUZ
cg23346622	cg23346622
cg23371746	TBX15
cg23376821	RUNX2
cg23405212	CRYGD
cg23418339	cg23418339
cg23433889	MIR155HG
cg23435821	ACACB
cg23511613	FOXI3
cg23543123	SLC10A4
cg23634087	ZFP64
cg23716800	NMNAT2
cg23723410	cg23723410
cg23727983	DDX25
cg23758305	PRDM14
cg23889684	APOL3
cg23912429	VIM
cg23918923	AKR1B1
cg23931323	PLEKHB1
cg23980468	WDR16
cg23982858	USP44
cg23991622	VIM
cg24015249	DAB2IP
cg24037897	C1QL3
cg24041917	cg24041917
cg24066731	SPATA13
cg24087403	HK1
cg24098326	TACC2
cg24102266	KIAA1522
cg24114154	HOXB4
cg24155190	CSRP1
cg24206256	MAT2B
cg24217844	SLC35D3
cg24242823	NPY
cg24251048	RAB39
cg24270542	SPATA13
cg24274579	TBX4
cg24280645	cg24280645
cg24284369	ACACB
cg24292235	cg24292235
cg24319381	CPEB1
cg24366702	ZNF132
cg24368902	cg24368902
cg24374161	AMBRA1
cg24393316	FOXE1
cg24407243	ZNF738
cg24425978	MYO18A
cg24427504	cg24427504
cg24432073	CDKL2
cg24557058	CR1L
cg24563094	FAM59B
cg24570303	cg24570303
cg24581462	PLEKHA2
cg24589459	BOLL
cg24593694	PRDM2
cg24599205	KCNC4
cg24657817	BEND4
cg24663311	INPP1
cg24664689	XKR6
cg24680586	INA
cg24685006	TFAP2E
cg24701809	HIST1H2AG
cg24703168	ZSCAN23
cg24710320	MGC2889
cg24722073	cg24722073
cg24746100	FOXI3
cg24760848	KCTD19
cg24783499	ZC3H3
cg24816455	SEMA3B
cg24825262	C5orf52
cg24832985	cg24832985
cg24842086	TBX15
cg24855943	HIST1H1D
cg24884519	MIR196B
cg24981593	cg24981593
cg25024074	ITGA4
cg25026529	BARHL2
cg25029264	C15orf26
cg25091056	HIST1H1D
cg25112438	ANKRD28
cg25115993	ULBP1
cg25181507	KLRG2
cg25203704	LOC285696
cg25214789	C5orf49
cg25255293	cg25255293
cg25307318	TACC2
cg25344734	RASSF10
cg25386234	cg25386234
cg25460143	TDRD10
cg25464921	cg25464921
cg25480336	ZFP64
cg25503903	cg25503903
cg25527494	cg25527494
cg25536739	cg25536739
cg25571757	cg25571757
cg25572043	ANKRD28
cg25576818	cg25576818
cg25577023	AMN
cg25587069	SPARC
cg25622366	OTX1
cg25638993	KCNQ2
cg25715328	ZNF426
cg25771271	cg25771271
cg25775494	NR2E1
cg25810484	cg25810484
cg25821304	RNF135
cg25823419	GNB4
cg25830696	PYY
cg25881804	cg25881804
cg25884711	NPY
cg25900280	TBX4
cg25964007	WDR16
cg25988214	SLC38A10
cg26005578	RASSF10
cg26010734	EPHX3
cg26049726	EGR4
cg26102748	NFATC1
cg26104752	TBX15
cg26117023	LOXL3
cg26162932	PRDM8
cg26173997	CDKL2
cg26205652	cg26205652
cg26236177	cg26236177
cg26240185	FAR1
cg26251325	cg26251325
cg26256916	HIST1H2BE
cg26257814	FLJ26850
cg26261793	DNM3
cg26298979	cg26298979
cg26338195	SLC16A14
cg26353468	FLJ26850
cg26365299	HOXA9
cg26386852	CELSR3
cg26404669	CCDC65
cg26475649	C16orf62
cg26477573	EPHX3
cg26478401	FAS
cg26480862	TTC28
cg26525127	ECEL1
cg26530061	cg26530061
cg26568372	cg26568372
cg26582230	RGS12
cg26618965	cg26618965
cg26635219	CFTR
cg26673436	cg26673436
cg26674800	DLG4
cg26690592	E2F8
cg26714230	EPSTI1
cg26715571	FLJ26850
cg26775176	cg26775176
cg26783057	VAX1
cg26800162	LDHB
cg26864230	cg26864230
cg26899113	cg26899113
cg26954625	LPAR2
cg26958597	EFCAB10
cg26983469	VIM
cg26989291	SLC25A39
cg27049766	ZNF154
cg27055481	PPP2R5C
cg27071460	PTGER4
cg27092035	ARL10
cg27094076	ZPBP
cg27100227	EVX1
cg27108419	cg27108419
cg27109600	FLJ32063
cg27212234	ATP4A
cg27226949	EFNB2
cg27230784	LOC728392
cg27239157	MCF2L2
cg27268556	cg27268556
cg27275352	CILP2
cg27285720	GBP4
cg27287745	cg27287745
cg27308895	cg27308895
cg27313572	VIM
cg27324426	ZNF154
cg27390245	CCDC13
cg27397850	EVX1
cg27416067	IL12RB2
cg27428304	SLC22A20
cg27452341	CLCN1
cg27496526	LTK
cg27507919	cg27507919
cg27537203	POU3F1
cg27558479	MTHFD2
cg27583690	NKX6-2
cg27636310	cg27636310
ch.10.83445482F	ch.10.83445482F
